# Supplementary material for: Fentanyl-induced cortical and cardiopulmonary damage linked to immune response functions and apoptosis-necrosis networks in a multi-omics mouse model
Source: Front Immunol. 2026 Mar 23;17:1694651. doi: 10.3389/fimmu.2026.1694651 (PMC13051511; doi:10.3389/fimmu.2026.1694651)
Supplement: Supplementary Table 1 — Functional networks enriched by differentially expressed mRNA, which were cumulatively regulated by dose and time since fentanyl administration. [file Table1.xlsx]

## Sheet: Table S1
Table S1. Functional networks enriched by differentially expressed mRNA, which were cumulatively regulated by dose and time since fentanyl administration.
Cortex: HNLD						Cortex: LD10						Cortex: LD50						Heart: HNLD						Heart: LD10						Heart: LD50						Lungs: HNLD						Lungs: LD10						Lungs: LD50
Pathway	hr0LOEL	hr6LOEL	hr24LOEL	day7LOEL		Pathway	hr0LD10	hr6LD10	hr24LD10	day7LD10		Pathway	hr0LD50	hr6LD50	hr24LD50	day7LD50		Activation of cells	-0.631	1.156	-1.787	0.631		Pathway	hr0LD10	hr6LD10	hr24LD10	day7LD10		Pathway	hr0LD50	hr6LD50	hr24LD50	day7LD50		Pathway	hr0LOEL	hr6LOEL	hr24LOEL	day7LOEL		Pathway	hr0LD10	hr6LD10	hr24LD10	day7LD10		Pathway	hr0LD50
Apoptosis of endothelial cells	-0.796	-1.024	2.166	-1.032		Cell movement of leukocytes	0.82	-1.431	0.165	1.175		Interphase of tumor cell lines	1.706	1.706	-0.294	-1.353		Binding of tumor cell lines	-2.049	1.337	-1.266	0.087		Transmembrane potential of mitochondria	-0.569	0.262	1.881	0.656		Activation of DNA endogenous promoter	-0.205	2.173	-0.041	-0.041		Chemotaxis of monocytes	-1.13	-1.902	1.13	-0.357		Entry into interphase	0.16	-1.756	0.16	-0.692		Development of epithelial cell lines	-2.236
Apoptosis of vascular endothelial cells	-1.176	-0.919	1.948	-0.625		Inflammatory response	0.803	-1.874	0.586	1.231		Oxytocin in Brain Signaling Pathway	0.447	1.342	-1.342	0.447		Cell proliferation of tumor cell lines	-0.238	1.647	-0.713	0.882		Growth of tumor	-0.194	-1.36	0.097	0.194		Expression of RNA	-0.158	2.014	-0.387	-1.634		Fragmentation of DNA	-0.621	-1.535	0.566	-1.257		Entry into interphase of tumor cell lines	-1.067	-1.982	0.152	-0.152		Entry into interphase of tumor cell lines	-1.067
Cell death of endothelial cells	-0.474	-1.28	1.728	-1.229		Chemotaxis	0.51	-2.091	-0.116	1.838		Cell movement of leukocytes	1.341	1.667	0.798	1.48		Colony formation	-0.517	1.403	-1.255	-0.443		Molecular Mechanisms of Cancer	-1.732	0	0.577	0.577		Proliferation of leukemia cell lines	-0.232	0.811	-0.116	-0.232		Fragmentation of DNA fragment	-0.577	-1.732	0.577	0.577		Interphase	1.208	-1.515	0.451	0.073		Apoptosis of lymphoma cell lines	-0.739
Inflammatory response	-0.578	-0.156	1.444	-0.13		Chemotaxis of leukocytes	1.083	-1.786	-0.687	1.508		Cell movement of phagocytes	1.076	1.537	1.767	1.275		Invasion of cells	-0.279	2.268	-0.821	0.357		Proliferation of tumor cells	-0.467	-1.713	-0.156	-0.156		Transcription	0.383	1.689	-0.383	-1.133		Apoptosis of lymphoma cell lines	-1.058	-2.208	-0.415	0.145		Neoplasia of tumor cell lines	0.684	-1.526	-1.316	0.053		Activation of leukocytes	-0.764
TREM1 Signaling	-0.447	-0.447	2.236	0.447		Ion homeostasis of cells	-0.626	-1.117	-0.447	2.19		Inflammatory response	1.198	2.162	0.586	1.534		Invasion of tumor cell lines	-0.439	2.477	-0.407	0.368		Apoptosis of carcinoma cell lines	1.341	-0.718	0.396	2.541		Transcription of DNA	0.306	2.408	-0.016	-1.29		Killing of tumor cell lines	-0.883	-2.152	0.208	0.466		S phase	-0.129	-0.722	-0.821	-1.216		Microtubule dynamics	-0.715
Chemotaxis	-1.509	-0.27	2.256	-0.621		Organization of cytoplasm	-1.212	0.404	-0.606	1.802		Chemotaxis of leukocytes	1.565	2.06	0.137	1.807		Cell death of immune cells	0.39	1.99	-1.597	-0.002		Killing of tumor cell lines	0.152	0.152	-0.152	1.067		Transcription of RNA	0.205	2.082	-0.35	-1.323		Migration of vascular cells	-0.365	-1.353	0.365	0.227		S phase of tumor cell lines	-0.985	-0.985	-0.739	-1.231		Metabolism of macromolecule	-1.238
Quantity of Ca2+	-2.525	-0.199	1.86	2.525		Repair of DNA	-1.286	1	-1.571	1.571		Quantity of Ca2+	-1.528	-1.528	0.199	2.525		Cell survival	0	2.579	-1.617	0.689		Neutrophil degranulation	-0.378	-0.378	1.134	-0.378		Cleavage of cells	-0.152	1.067	-1.067	-0.152		Metabolism of DNA	-0.631	-1.451	-0.232	-0.939		Apoptosis of carcinoma cell lines	0.198	-1.047	0.54	0.56		Chronic Myeloid Leukemia Signaling	1
Quantity of metal	-2.081	-0.504	2.081	2.711		Tumor Microenvironment Pathway	-1.134	-0.378	0.378	1.89		Quantity of metal	-1.135	-1.766	0.504	2.711		Cell viability	0	2.579	-1.617	0.689		Proliferation of cancer cells	0.626	-1.308	0.284	0.284		IL-17A Signaling in Fibroblasts	0	2	1	-1		Metabolism of macromolecule	-0.907	-1.662	0.487	-1.192		Apoptosis of lymphoma cell lines	-0.174	-1.619	0.735	-1.328		Epithelial Adherens Junction Signaling	2
Ion homeostasis of cells	-1.52	-0.447	0.447	2.19		Angiogenesis	-0.158	-0.158	-0.193	2.442		Ion homeostasis of cells	-0.626	-1.117	-0.447	2.19		Cell viability of tumor cell lines	-0.702	2.268	-0.925	-0.424		Quantity of reactive oxygen species	-0.436	1.309	1.746	0.436		Macrophage Alternative Activation Signaling Pathway	0	1	1	-2		Transmembrane potential of mitochondria	-0.949	2.028	2.322	-0.244		Cell death of carcinoma cell lines	-0.076	-1.331	0.387	0.287		Molecular Mechanisms of Cancer	2.324
CGAS-STING Signaling Pathway	-1	-2	1	1		Development of neurons	-1	0	-1	2		Angiogenesis	-1.212	-1.212	-0.369	1.388		Cell movement	-1.44	1.823	-1.994	0.424		Binding of tumor cell lines	-0.767	2.354	0.93	-1.337		Cachexia Signaling Pathway	0.816	2.449	-0.816	-0.816		Activin Inhibin Signaling Pathway	1.134	1.134	0.378	0.378		Cell death of endothelial cells	0.366	-1.014	0.383	-1.194		WNT/β-catenin Signaling	1
Th2 Pathway	-1	-1	2	2		Development of vasculature	-0.158	-0.158	-0.193	2.442		Development of vasculature	-1.212	-1.212	-0.369	1.388		Cell movement of tumor cell lines	-0.653	2.085	-1.396	0.469		Colony formation	-1.033	1.255	-0.221	-1.919		Metabolism of DNA	-0.889	1.79	0.289	-0.889		Cell Cycle: G1/S Checkpoint Regulation	-1	1	1	2		Killing of tumor cell lines	0.129	-2.152	1.478	-0.208		Killing of tumor cell lines	1.478
Class A/1 (Rhodopsin-like receptors)	-1.134	-0.378	1.89	1.633		Cell movement	0.525	-0.231	-0.532	3.866		Organization of cytoplasm	0	-0.202	0.606	1.166		Migration of cells	-1.461	2.02	-1.893	0.424		Cell survival	-1.205	3.354	-0.202	-1.916		Xenobiotic Metabolism PXR Signaling Pathway	-1	2	-1	1		Epithelial Adherens Junction Signaling	0.447	0.447	1.342	0.447		NAFLD Signaling Pathway	1.134	-0.378	0.378	-0.378		Cell Cycle Checkpoints	0.632
Release of Ca2+	-1.487	1.043	2.153	0.289		Release of Ca2+	-1.487	-0.289	2.153	0.289		Transport of inorganic cations/anions and amino acids/oligopeptides	-0.447	0.447	-1.342	-0.447		Migration of tumor cell lines	-0.566	2.385	-1.197	0.576		Cell viability	-1.205	3.354	-0.202	-1.916		G-Protein Coupled Receptor Signaling	-1.342	2.236	0.447	-0.447		Invasion of cells	0.676	2.237	0.3	1.343		Activin Inhibin Signaling Pathway	1.134	1.89	-0.378	-0.378		Cell Cycle Control of Chromosomal Replication	1.342
Release of metal	-0.884	0.487	2.373	0.705		Release of metal	-0.884	-0.705	2.373	0.705		Class A/1 (Rhodopsin-like receptors)	0.378	-0.378	0.378	1.633		Pulmonary Healing Signaling Pathway	-1	2	-1	-1		Cell viability of tumor cell lines	-1.945	3.367	0.689	-2.524		Growth of tumor	-0.486	-1.943	0.097	0.097		Invasion of tumor cell lines	0.417	2.177	0.58	1.106		Cell Cycle Control of Chromosomal Replication	1.342	1.342	0.447	-0.447		Hematopoiesis of mononuclear leukocytes	0.403
Cell death of leukocyte cell lines	-1.857	0.484	0.828	0.888		Apoptosis of endothelial cells	-1.481	-1.024	1.481	-0.347		Chemotaxis	0.358	0.612	-0.116	2.091		Xenobiotic Metabolism PXR Signaling Pathway	-2	2	-2	1		Pulmonary Healing Signaling Pathway	-1	2	1	-2		Proliferation of tumor cells	-0.779	-1.713	-0.156	-0.26		TP53 Regulates Transcription of Cell Cycle Genes	2	2	1	0		Formation of solid tumor	1.966	0.035	-0.035	-0.035		Migration of cells	0.305
Angiogenesis	-1.739	1.247	1.388	1.212		Apoptosis of vascular endothelial cells	-1.176	-0.919	1.176	0.147		Release of Ca2+	-2.153	-0.289	2.153	0.289		Activin Inhibin Signaling Pathway	0	1.633	-0.816	1.633		IL-17A Signaling in Fibroblasts	-1	2	2	-2		Apoptosis of cancer cells	-0.624	-0.424	-0.214	-0.729		Cell viability of fibroblast cell lines	1.091	1.964	0.218	0.218		Phosphorylation of protein	1.655	0.079	-0.394	-1.182		Permeability of cells	1.058
Development of vasculature	-1.739	1.247	1.388	1.212		Cell death of endothelial cells	-1.101	-0.653	1.101	-0.602		Release of metal	-1.48	-0.705	2.373	0.705		Differentiation of hematopoietic progenitor cells	2.236	1.342	1.342	1.342		Interleukin-4 and Interleukin-13 signaling	-0.447	2.236	1.342	-0.447		Cell death of cancer cells	-1.611	0.349	0.004	-0.578		Senescence Pathway	0.816	0.816	0	1.633		Apoptosis of epithelial cells	1.738	-0.103	0.103	0.314		Permeability of epithelial tissue	0.777
Cell movement	-2.101	0.203	2.483	1.355		Cell death of leukocyte cell lines	-0.828	-0.888	0.828	0.888		Apoptosis	-1.03	-0.136	2.32	-1.64		Growth of connective tissue	0.132	0.344	-1.139	1.192		Cachexia Signaling Pathway	0	2.449	0	-1.633		Killing of tumor cell lines	-1.067	-1.067	0.152	1.067		Cell movement of tumor cell lines	0.636	1.893	-0.333	0.634		Apoptosis of myeloma cell lines	1.56	-0.49	0.49	0.189		Proliferation of progenitor cells	1.446
Cell death of immune cells	-1.805	0.316	0.663	1.016		Cell death of immune cells	-1.805	-1.016	2.376	0.445		Apoptosis of endothelial cells	-1.481	-0.339	1.481	-0.347		Cleavage of cells	0.762	1.982	0.152	0.762		Metabolism of DNA	-1.639	1.79	-0.889	-2.39		Proliferation of cancer cells	-0.284	-1.308	0.284	-0.398		Migration of tumor cell lines	0.221	1.846	0.07	0.146		Cell death of muscle cells	1.503	1.274	0.817	-1.274		Tumor Microenvironment Pathway	1.633
Proliferation of immune cells	-2.585	0.797	1.377	-0.041		Proliferation of immune cells	-0.551	0.041	1.819	-0.041		Apoptosis of vascular endothelial cells	-1.176	-0.147	1.176	0.147		CGAS-STING Signaling Pathway	1	1	-1	1		G-Protein Coupled Receptor Signaling	-0.447	2.236	0.447	-0.447		Repair of DNA	-0.956	-0.956	-1.937	0.025		Interleukin-4 and Interleukin-13 signaling	0	2.121	-0.707	0.707		Transport of molecule	1.608	1.608	0.675	0.068		Apoptosis of lung cancer cell lines	0.02
Pyroptosis Signaling Pathway	-1.342	0.447	2.236	0.447		Th2 Pathway	0	0	1	1		Cell death of endothelial cells	-1.101	-0.026	1.101	-0.602		NOD1/2 Signaling Pathway	0	1	-2	2		Activation of DNA endogenous promoter	0.533	0.533	0.451	-2.173		Activation of cells	1.156	0.841	-0.946	-0.21		RAR Activation	0.333	2.333	-1	0.333		Fatty acid metabolism	2.386	1.826	0.987	-0.931		Apoptosis of neutrophils	1.091
G-Protein Coupled Receptor Signaling	-1.732	0.577	1.732	0		Quantity of Ca2+	-1.528	-1.528	0.864	2.525		Cell death of leukocyte cell lines	-0.828	-0.888	1.857	0.888		Synthesis of reactive oxygen species	0.692	0.314	-0.063	2.2		Expression of RNA	0.392	-0.488	-0.387	-2.912		Activin Inhibin Signaling Pathway	1.633	1.633	0	0.816		Cell proliferation of carcinoma cell lines	1.476	0.929	0.401	-1.501		Tyrosine phosphorylation of protein	1.886	0.58	0.58	0.725		Cell movement	-0.51
Organization of cytoplasm	0	1.212	0	1.166		Quantity of metal	-1.135	-1.766	1.135	2.711		Cell death of tumor cell lines	0.527	0.512	1.336	-2.113		S100 Family Signaling Pathway	1	2	-1	2		Transcription	0.949	-0.487	0.012	-2.612		Differentiation of hematopoietic progenitor cells	1.342	1.342	0.447	0.447		Differentiation of tumor cell lines	1.134	1.134	-0.378	-1.89		Maturation of blood cells	1.214	0.064	1.981	0.958		Cell movement of tumor cell lines	-0.239
Tumor Microenvironment Pathway	-0.378	0.378	0.378	1.134		CGAS-STING Signaling Pathway	-1	-2	2	1		Necrosis	0.101	-0.085	1.335	-2.33		RHO GTPase cycle	-1.414	-0.707	-2.828	-0.707		Transcription of DNA	1.362	0.523	0.42	-1.973		Growth of connective tissue	0.344	1.192	-1.139	0.556		Molecular Mechanisms of Cancer	2	-0.243	-0.243	-0.5		Maturation of cells	1.575	-0.543	2.195	1.369		Migration of vascular cells	0.82
Cell movement of leukocytes	-1.124	0.401	0.865	0.508		Pyroptosis Signaling Pathway	-1.342	-2.236	2.236	1.342		Cell death of immune cells	-1.234	-0.445	2.947	0.445		Apoptosis of cancer cells	-1.253	0.519	-1.358	-1.568		Transcription of RNA	1.265	0.117	0.086	-2.082		Apoptosis	0.918	1.011	-0.533	-1.176		WNT/β-catenin Signaling	0.447	0.447	1.342	-2.236		Proliferation of leukemia cell lines	1.061	-1.221	1.505	-0.056		CGAS-STING Signaling Pathway	1.342
Cell movement of phagocytes	-1.275	0.662	-0.662	0.892		TREM1 Signaling	-0.447	-2.236	1.342	1.342		Proliferation of immune cells	-1.082	-0.968	1.377	0.315		Cell death of cancer cells	-0.923	0.349	-1.267	-1.611		Cell movement of tumor cell lines	0.126	0.126	-0.599	-1.409		Apoptosis of tumor cell lines	0.424	0.354	-1.026	-0.465		Apoptosis of endothelial cells	1.386	0.693	0.163	-1.549		Proliferation of progenitor cells	0.314	-1.154	2.2	1.446		Metabolism of hormone	1.165
Oxytocin in Brain Signaling Pathway	0.447	0.447	-2.236	-0.447		Class A/1 (Rhodopsin-like receptors)	-0.378	-2.646	0.378	1.633		Pyroptosis Signaling Pathway	-1.342	-1.342	1.342	0.447		Necrosis of epithelial tissue	-1.691	0.209	-1.691	-1.691		Migration of tumor cell lines	0.083	0.389	-0.71	-1.426		Cell death of immune cells	1.962	1.204	-0.783	0.171		Apoptosis of vascular endothelial cells	1.756	-0.479	0.479	-0.479		Apoptosis of adenocarcinoma cell lines	2.183	-0.485	0.728	1.455		Synthesis of hormone	1.165
Sensitivity of cells	0.684	2.108	-1	-1		G-Protein Coupled Receptor Signaling	-0.577	-1.155	1.155	1.155		TREM1 Signaling	-0.447	-0.447	2.236	0.447		Repair of DNA	-1.937	-0.956	-1.937	0.352		Fibrogenesis	0.378	1.134	1.134	-1.134		Cell survival	1.406	2.053	0.428	0.16		Cell death of endothelial cells	1.115	0.445	0.383	-1.746		Apoptosis of neutrophils	0.655	-1.091	1.964	0.218		Synthesis of steroid	1.452
Apoptosis	-0.35	-0.19	-0.965	-1.167		Interphase of tumor cell lines	1.706	1.706	0.647	-1.353		G-Protein Coupled Receptor Signaling	-1.155	0.577	1.732	0.577		Adhesion of immune cells	-1.406	0.625	-2.186	-0.625		Binding of lymphocytes	-0.594	0.254	0.254	-1.103		Cell viability	1.406	2.053	0.428	0.16		Cell death of muscle cells	1.503	0.098	0.588	-0.098		CGAS-STING Signaling Pathway	0.447	-0.447	2.236	0.447		Tyrosine phosphorylation of protein	1.016
Cell death of tumor cell lines	0.671	0.211	-1.639	-1.665		Oxytocin in Brain Signaling Pathway	0.447	2.236	-2.236	-0.447		Tumor Microenvironment Pathway	-1.134	-0.378	1.134	1.89		Binding of leukocytes	-1.673	0.218	-2.4	-0.946		Activation of cells	1.156	0.841	-0.946	-0.841		Necrosis	0.769	1.212	-1.531	-0.656		Activation of phagocytes	1.371	-0.752	0.752	-0.516		Phagosome Formation	1.732	1.604	1.941	1.155		Ribonucleotide Reductase Signaling Pathway	0.378
Necrosis	0.311	0.036	-1.279	-1.288		Sensitivity of cells	-0.503	1.238	-0.921	-0.526		Cell movement	-0.993	-0.146	0.392	3.246		Binding of lymphocytes	-1.951	0.254	-1.951	-1.951		Activin Inhibin Signaling Pathway	1.633	1.633	0	0		CGAS-STING Signaling Pathway	2	0	-1	0		Ribonucleotide Reductase Signaling Pathway	-0.378	-0.378	-1.89	-1.89		Binding of lipid	0.714	-0.429	0.429	1.571		Cell cycle progression	-2.17
Transport of inorganic cations/anions and amino acids/oligopeptides	1.342	0.447	1.342	-0.447		Apoptosis	-1.294	0.507	-0.281	-1.243								Transmembrane potential of mitochondria	0.656	0.262	1.881	0.656		Differentiation of hematopoietic progenitor cells	2.236	1.342	1.342	0.447		NOD1/2 Signaling Pathway	2	1	-1	1		S phase	0.267	-0.821	-1.414	-1.809		Ribonucleotide Reductase Signaling Pathway	-1.134	1.134	-2.646	-1.134		Differentiation of tumor cell lines	-1.134
						Cell death of tumor cell lines	-0.106	0.219	-0.245	-1.623								Apoptosis	0.049	-0.52	-0.657	-1.421		Apoptosis	1.352	0.655	-1.689	-0.451		Transmembrane potential of mitochondria	0.656	0.262	1.487	-0.569		S phase of tumor cell lines	0.246	0	-0.739	-1.969		Binding of protein binding site	0.743	1.618	-0.862	0.278		Cell death of lymphatic system cells	-0.018
						Necrosis	-0.561	0.558	-0.447	-1.351								Apoptosis of carcinoma cell lines	-0.472	-1.918	0.858	1.672		Apoptosis of tumor cell lines	0.916	-0.014	-1.44	0.314		Binding of tumor cell lines	0.046	1.744	1.54	0.697		Cell movement of phagocytes	0.079	-0.459	0.459	-1.354		Colony formation of lung cancer cell lines	-1.372	-0.343	-1.372	-0.343		Cell death of progenitor cells	0.116
						Transport of inorganic cations/anions and amino acids/oligopeptides	2.236	0.447	-1.342	-0.447								Apoptosis of tumor cell lines	-0.063	-1.346	-0.642	-0.787		Cell death of immune cells	0.587	1.204	-1.597	-0.418		Invasion of cells	1.08	0.557	1.478	1.398		Microtubule dynamics	0.241	-1.15	0.037	-1.15		Differentiation of tumor cell lines	-0.378	1.89	-1.134	-1.134		Autophagy	-0.358
																		Killing of tumor cell lines	0.152	-1.982	1.067	-0.152		Necrosis	1.475	0.967	-2.123	0.303		Invasion of tumor cell lines	0.66	0.712	1.208	0.974		Class A/1 (Rhodopsin-like receptors)	0	-1.134	-0.378	-0.816		Cell viability of fibroblast cell lines	0.218	1.964	-0.655	0.218		Autophagy of tumor cell lines	-0.406
																		Necrosis	0.441	-0.29	-1.384	-0.621		p53 Signaling	1	2	0	-1		Cell viability of tumor cell lines	0.514	1.885	1.136	-0.096		Cell cycle progression	0.058	0.857	-0.087	-1.299		Adrenomedullin signaling pathway	0.447	1.342	-0.447	0.447		Communication of cells	1.067
																		Proliferation of cancer cells	1.536	-0.284	-0.398	-0.398		CGAS-STING Signaling Pathway	2	0	-1	0		Neutrophil degranulation	0.378	0.378	1.134	-0.378		Development of tumor cell lines	-0.773	1.111	-0.578	0.266		Autophagy of tumor cell lines	-0.469	1.418	-0.294	-0.669		Apoptosis of epithelial cells	0.314
																		Cell proliferation of T lymphocytes	1.379	-0.579	0.817	-0.667		NOD1/2 Signaling Pathway	2	1	-1	0		p53 Signaling	0	2	1	0		Entry into interphase of tumor cell lines	0.152	1.067	0.152	-1.067		Interleukin-4 and Interleukin-13 signaling	0	1.414	-1.414	0		Apoptosis of myeloma cell lines	0.189
																		Proliferation of immune cells	1.118	0.137	-0.137	-0.398		Synthesis of reactive oxygen species	2.2	-0.44	-0.063	1.446		Fibrogenesis	0.378	0.378	1.89	-0.378		Autophagy of tumor cell lines	0.406	1.106	-0.231	-0.669		Transmembrane potential of mitochondria	-1.635	2.028	-0.244	-0.244		Angiogenesis	0.024
																		Quantity of reactive oxygen species	0.218	0.436	1.746	-0.218		Xenobiotic Metabolism PXR Signaling Pathway	-1	2	-2	1		Interleukin-4 and Interleukin-13 signaling	0.447	2.236	1.342	0.447		Cell spreading of tumor cell lines	0.218	1.091	-1.964	1.091		Cell cycle progression	-1.081	2.258	0.857	-1.154		Development of vasculature	0.024
																		Activation of DNA endogenous promoter	0.287	2.173	0.205	-0.697		S100 Family Signaling Pathway	1	2	0	1		Quantity of reactive oxygen species	0.436	1.309	1.091	0.436		Formation of solid tumor	1.165	0.836	-1.165	-0.035		Cell proliferation of carcinoma cell lines	-0.452	1.368	1.057	-1.399		Interleukin-4 and Interleukin-13 signaling	1.414
																		Expression of RNA	-0.965	1.244	-0.483	-1.441		RHO GTPase cycle	-1.414	-0.707	-0.707	-2.121		S100 Family Signaling Pathway	0	2	1	1		Neoplasia of tumor cell lines	0.263	-0.053	-1.947	0.053		Cell Cycle: G2/M DNA Damage Checkpoint Regulation	-1	2	0	0		S100 Family Signaling Pathway	1.387
																		Proliferation of leukemia cell lines	0.579	0.811	-0.811	-0.232		Cell proliferation of carcinoma cell lines	-1.757	0.077	-0.84	-1.937		Chronic Myeloid Leukemia Signaling	0	-0.816	-0.816	1.633		Shape change of tumor cell lines	0.218	1.091	-1.964	1.091		Cell movement of tumor cell lines	-2.066	1.12	0.391	-0.194		Synthesis of cyclic AMP	0.112
																		Transcription	-0.581	0.898	-0.252	-0.935		Cell proliferation of tumor cell lines	-1.276	0.009	-1.035	-0.539		Apoptosis of carcinoma cell lines	0.319	-0.718	-0.657	1.211		Apoptosis of epithelial cells	0.894	0.53	-1.105	0.314		Migration of tumor cell lines	-1.853	1.328	0.644	-0.567		G-Protein Coupled Receptor Signaling	1.265
																		Transcription of DNA	0.275	1.538	0.129	-0.565		Growth of connective tissue	-1.987	1.192	-1.139	-0.927		Cell movement	0.103	-0.62	-0.097	1.488		Apoptosis of myeloma cell lines	0.657	-0.49	-1.259	1.092		Cell Cycle: G1/S Checkpoint Regulation	0	1	0	2		RAR Activation	-0.333
																		Transcription of RNA	-0.132	1.209	-0.205	-0.668		Proliferation of leukemia cell lines	-1.854	0.811	-0.811	-1.159		Cell movement of tumor cell lines	0.486	-0.171	0.314	1.558		Cell death of progenitor cells	0.232	-0.116	-1.97	-0.232		Cell spreading of tumor cell lines	0.218	1.091	-1.091	1.091		NAFLD Signaling Pathway	0.816
																		Neutrophil degranulation	0.378	1.89	-0.378	-0.378		Apoptosis of cancer cells	-0.624	-0.424	-1.358	-0.729		Migration of cells	0.066	-0.449	-0.353	1.758		Angiogenesis	-0.07	0.917	-1.841	0.024		Colony formation of cells	-1.141	0.358	-0.78	0.668		Invasion of cells	1.157
																		p53 Signaling	0	2	-1	-1		Cell death of cancer cells	-0.234	0.349	-1.267	-0.578		Migration of tumor cell lines	0.539	0.088	-0.052	1.956		Development of vasculature	-0.07	0.917	-1.841	0.024		Colony formation of tumor cell lines	-1.092	0.642	-1.477	0.706		Invasion of tumor cell lines	0.911
																		Fibrogenesis	1.134	1.134	-0.378	-0.378		Cleavage of cells	-1.067	1.067	-0.762	-1.982		Synthesis of reactive oxygen species	2.2	-0.44	-1.195	1.446		Synthesis of cyclic AMP	0.112	0.776	-1.958	1.293		Communication of cells	-1.982	-0.152	-1.982	1.067		Maturation of blood cells	1.981
																		IL-17A Signaling in Fibroblasts	1	2	1	-1		Repair of DNA	-0.956	-0.956	-1.937	-0.629								NAFLD Signaling Pathway	-0.378	-1.134	0.378	1.89		Development of epithelial cell lines	-1.342	0.447	-0.447	2.236		Maturation of cells	2.195
																		Interleukin-4 and Interleukin-13 signaling	0.447	2.236	0.447	0.447		Cell movement	-0.32	-0.345	-1.456	-1.387								Communication of cells	-1.067	-1.067	-1.067	1.982		Development of tumor cell lines	-1.163	0.591	-1.552	1.046		Proliferation of leukemia cell lines	1.701
																		Cachexia Signaling Pathway	0	2.449	0	0		Migration of cells	-0.448	-0.173	-1.468	-1.322								Maturation of blood cells	1.214	-0.958	0.831	1.981		Proliferation of epithelial cells	-2.327	0.298	-0.895	0.656		Apoptosis of adenocarcinoma cell lines	1.455
																		G-Protein Coupled Receptor Signaling	0.447	2.236	-0.447	0.447		Cell proliferation of T lymphocytes	-2.241	-0.43	0.105	-0.667								Maturation of cells	1.575	-1.369	0.077	2.195		Shape change of tumor cell lines	0.218	1.091	-1.091	1.091		Senescence Pathway	1.342
																								Proliferation of immune cells	-1.621	0.35	-0.698	-1.418								Proliferation of leukemia cell lines	0.58	-1.941	-1.356	0.58		S100 Family Signaling Pathway	0.535	1.291	-0.535	1.387		Adrenomedullin signaling pathway	2.236
																																				Proliferation of progenitor cells	-0.692	-2.2	0.44	2.2		Regulation of Insulin-like Growth Factor (IGF) transport and uptake by IGFBPs	-1.342	0.447	-1.342	2.236		Migration of tumor cell lines	0.412
																																				Apoptosis of fibroblasts	0.962	-1.991	0.155	0.688		Synthesis of cyclic AMP	-1.027	0.112	-0.776	1.958		Lymphopoiesis	1.19
																																				Apoptosis of neutrophils	-0.218	-1.964	1.091	1.964		Class A/1 (Rhodopsin-like receptors)	-1.633	0.378	0	0.816		Phagosome Formation	1.732
																																				Cell death of myeloid cells	0.18	-1.792	-0.559	0.654		RAR Activation	1	1	-1	1.667		Transmembrane potential of mitochondria	-1.341
																																				Binding of lipid	-0.429	-1.571	-0.714	1.571		Cell Cycle Checkpoints	0	0.632	1.265	0		Cell spreading of tumor cell lines	-1.091
																																				Regulation of Insulin-like Growth Factor (IGF) transport and uptake by IGFBPs	-0.447	-0.447	-1.342	2.236		Chemotaxis of monocytes	-1.13	-1.13	1.13	0.357		Colony formation of cells	-1.744
																																				Tyrosine phosphorylation of protein	0.145	-0.58	0.58	1.886		Hematopoiesis of mononuclear leukocytes	-0.468	0.185	0.838	0.468		Colony formation of lung cancer cell lines	-2.229
																																				Permeability of cells	-0.366	-0.841	2.387	0.271		Invasion of cells	-0.315	0.591	1.707	1.044		Colony formation of tumor cell lines	-1.349
																																				Permeability of epithelial tissue	-0.138	-0.574	2.201	0.574		Invasion of tumor cell lines	-0.646	0.482	1.434	0.77		Development of tumor cell lines	-1.033
																																				Tumor Microenvironment Pathway	0	-1.633	0.816	0.816		Tumor Microenvironment Pathway	0	0	1.633	0.816		Proliferation of epithelial cells	-1.611
																																				Apoptosis of carcinoma cell lines	-0.658	-2.034	1.817	0.362		Apoptosis of lung cancer cell lines	-1.2	-0.734	0.39	1.123		Shape change of tumor cell lines	-1.091
																																				Apoptosis of lung cancer cell lines	-1.071	-1.318	1.785	0.928		Senescence Pathway	0	0	0.816	1.633		Apoptosis of endothelial cells	-1.427
																																				Cell death of carcinoma cell lines	-0.616	-1.512	1.552	0.347		Cell movement of phagocytes	-0.74	-0.536	1.892	0.126		Cell death of endothelial cells	-1.155
																																				CGAS-STING Signaling Pathway	0.447	-1.342	1.342	1.342		Migration of vascular cells	-0.365	-0.168	1.551	0.168		Cell movement of phagocytes	-1.036
																																				Metabolism of hormone	0.106	-1.96	1.96	0.371		Activation of phagocytes	-0.516	0.31	1.371	0.074		Class A/1 (Rhodopsin-like receptors)	-1.342
																																				Synthesis of hormone	0.106	-1.96	1.96	0.371		Fragmentation of DNA	0.531	-1.689	1.304	-2.122		Activin Inhibin Signaling Pathway	0.378
																																				Synthesis of steroid	0.468	-1.96	1.452	0.714		Fragmentation of DNA fragment	1.732	-1.732	1.732	-0.577		Formation of solid tumor	0.765
																																				Binding of DNA	1.669	-1.484	-1.102	0.782		Permeability of cells	0.393	-0.773	0.963	-1.533		Apoptosis of fibroblasts	0.688
																																				Binding of protein binding site	1.618	-0.792	-0.862	1.229		Permeability of epithelial tissue	0.676	-0.545	0.676	-1.286		Cell Cycle: G2/M DNA Damage Checkpoint Regulation	1
																																				Cell Cycle Checkpoints	1.897	0	0	0.632		ROBO SLIT Signaling Pathway	1.633	0	1.633	-0.816		Cell death of muscle cells	0.817
																																				Cell Cycle Control of Chromosomal Replication	2.236	-1.342	-0.447	-0.447		WNT/β-catenin Signaling	0.447	-0.447	0.447	-2.236		Cell death of myeloid cells	1.034
																																				Apoptosis of adenocarcinoma cell lines	1.455	-0.485	-0.485	1.455		Apoptosis of fibroblasts	1.614	-0.222	1.339	-1.081		Cell viability of fibroblast cell lines	0.218
																																				Adrenomedullin signaling pathway	1.342	0.447	-0.447	2.236		Apoptosis of vascular endothelial cells	1.65	-1.118	1.756	-1.331		Cachexia Signaling Pathway	0.905
																																				Transport of molecule	2.712	0.716	-1.363	1.608		Cell death of myeloid cells	0.939	-1.034	0.654	-0.863		Fatty acid metabolism	0.987
																																				Phagosome Formation	3.051	0.277	0	1.387		Metabolism of DNA	0.44	-0.485	0.43	-1.301		Chemotaxis of monocytes	-1.13
																																				S100 Family Signaling Pathway	2.673	0.775	-0.258	0.535		Metabolism of hormone	0.371	-0.689	1.96	-1.96		Entry into interphase	0.16
																																				Fatty acid metabolism	2.386	0.748	-1.307	0.987		Metabolism of macromolecule	0.485	-0.372	1.095	-2.307		Interphase	0.754
																																				G-Protein Coupled Receptor Signaling	2.111	0.577	-1.155	0.302		Synthesis of hormone	0.371	-0.689	1.96	-1.96		Apoptosis of carcinoma cell lines	-0.428
																																										Synthesis of steroid	0.371	-1.009	1.452	-1.452		Apoptosis of vascular endothelial cells	-0.692
																																										Epithelial Adherens Junction Signaling	-1.342	0.447	1.342	0.447		Cell death of carcinoma cell lines	-0.253
																																										Migration of cells	-2.106	0.292	1.354	-0.435		Transport of molecule	-0.109
																																										Cell movement	-2.336	0.334	1.358	-0.117		Activation of phagocytes	-0.516
																																										Microtubule dynamics	-1.428	0.315	1.706	0.686		Binding of lipid	0.429
																																										p75 NTR receptor-mediated signalling	-1	0	2	-1
[truncated: 3 more columns]

## Sheet: Table S2
Table S2. List of miRNAs generated by the ML-algorithm towards curating the conserved candidates between human and mouse.
Cortex	Heart	Lungs
let-7c-5p	let-7f-2-3p	let-7b-5p
let-7d-3p	miR-144-5p	let-7c-5p
let-7d-5p	miR-148a-5p	let-7e-5p
let-7f-1-3p	miR-149-5p	miR-100-5p
let-7f-2-3p	miR-153-3p	miR-106b-5p
miR-1197-3p	miR-155-5p	miR-107-3p
miR-122-3p	miR-15b-3p	miR-10a-5p
miR-1306-5p	miR-181a-2-3p	miR-122-5p
miR-130b-5p	miR-181a-5p	miR-125a-3p
miR-136-3p	miR-181c-3p	miR-125a-5p
miR-136-5p	miR-188-5p	miR-125b-1-3p
miR-138-1-3p	miR-193a-5p	miR-125b-5p
miR-139-5p	miR-199a-5p	miR-129-2-3p
miR-141-3p	miR-208a-3p	miR-1298-3p
miR-141-5p	miR-212-3p	miR-1298-5p
miR-148b-5p	miR-215-5p	miR-130a-5p
miR-153-3p	miR-219a-5p	miR-132-3p
miR-15a-3p	miR-22-5p	miR-132-5p
miR-181a-2-3p	miR-24-3p	miR-136-5p
miR-181c-5p	miR-26b-3p	miR-137-3p
miR-182-5p	miR-27a-5p	miR-140-5p
miR-183-3p	miR-27b-3p	miR-141-3p
miR-183-5p	miR-29a-3p	miR-146a-5p
miR-190a-3p	miR-29b-3p	miR-146b-5p
miR-200a-3p	miR-451a	miR-148a-3p
miR-200a-5p	miR-455-3p	miR-148a-5p
miR-200b-3p	miR-455-5p	miR-148b-3p
miR-200b-5p	miR-652-3p	miR-148b-5p
miR-200c-3p	miR-671-3p	miR-150-3p
miR-218-5p	miR-676-5p	miR-150-5p
miR-219a-5p		miR-152-3p
miR-24-1-5p		miR-152-5p
miR-26a-5p		miR-155-5p
miR-29a-3p		miR-16-5p
miR-29b-1-5p		miR-17-3p
miR-29b-2-5p		miR-17-5p
miR-29b-3p		miR-181a-2-3p
miR-3085-3p		miR-181a-5p
miR-30b-3p		miR-181c-3p
miR-30e-5p		miR-181c-5p
miR-324-5p		miR-182-5p
miR-326-3p		miR-183-3p
miR-328-3p		miR-183-5p
miR-331-3p		miR-185-5p
miR-335-3p		miR-186-3p
miR-338-3p		miR-187-3p
miR-339-3p		miR-188-5p
miR-340-3p		miR-190a-5p
miR-342-3p		miR-191-5p
miR-345-3p		miR-193a-3p
miR-369-5p		miR-194-5p
miR-370-5p		miR-199a-3p
miR-376a-3p		miR-199a-5p
miR-376c-3p		miR-199b-5p
miR-382-3p		miR-200a-3p
miR-411-3p		miR-200a-5p
miR-423-5p		miR-200b-3p
miR-429-3p		miR-200b-5p
miR-455-3p		miR-200c-3p
miR-487b-5p		miR-206-3p
miR-505-3p		miR-211-5p
miR-551b-5p		miR-218-5p
miR-582-5p		miR-223-3p
miR-598-3p		miR-223-5p
miR-652-3p		miR-24-3p
miR-652-5p		miR-25-3p
miR-744-3p		miR-26a-5p
miR-877-3p		miR-26b-3p
miR-877-5p		miR-26b-5p
miR-96-5p		miR-27a-3p
miR-98-3p		miR-27a-5p
miR-99b-3p		miR-27b-3p
		miR-29a-5p
		miR-29b-1-5p
		miR-29b-2-5p
		miR-301a-3p
		miR-301b-3p
		miR-30a-3p
		miR-30b-3p
		miR-30b-5p
		miR-30c-2-3p
		miR-30c-5p
		miR-30d-3p
		miR-30d-5p
		miR-31-3p
		miR-324-5p
		miR-328-3p
		miR-330-3p
		miR-331-3p
		miR-335-5p
		miR-338-3p
		miR-340-3p
		miR-340-5p
		miR-342-3p
		miR-345-3p
		miR-34c-5p
		miR-369-3p
		miR-370-3p
		miR-375-3p
		miR-376b-5p
		miR-379-5p
		miR-382-5p
		miR-383-5p
		miR-411-3p
		miR-423-3p
		miR-425-3p
		miR-433-3p
		miR-449a-5p
		miR-450a-1-3p
		miR-450b-5p
		miR-455-3p
		miR-455-5p
		miR-487b-3p
		miR-490-5p
		miR-494-3p
		miR-503-5p
		miR-505-3p
		miR-532-5p
		miR-542-3p
		miR-542-5p
		miR-592-5p
		miR-615-3p
		miR-6516-5p
		miR-652-3p
		miR-652-5p
		miR-671-3p
		miR-671-5p
		miR-708-3p
		miR-874-3p
		miR-92a-3p
		miR-92b-5p
		miR-98-3p
		miR-99a-5p
		miR-99b-5p

## Sheet: Table S3
Table S3. List of miRNA and its downstream mRNA targets.
Coretx: HNLD																				Coretx: LD10																				Coretx: LD50
miRNA ID	0h (Log2FC)	mRNA ID	0h (Log2FC)		miRNA ID	6h (Log2FC)	mRNA ID	6h (Log2FC)		miRNA ID	24h (Log2FC)	mRNA ID	24h (Log2FC)		miRNA ID	7d (Log2FC)	mRNA ID	7d (Log2FC)		miRNA ID	0h (Log2FC)	mRNA ID	0h (Log2FC)		miRNA ID	6h (Log2FC)	mRNA ID	6h (Log2FC)		miRNA ID	24h (Log2FC)	mRNA ID	24h (Log2FC)		miRNA ID	7d (Log2FC)	mRNA ID	7d (Log2FC)		miRNA ID	0h (Log2FC)	mRNA ID	0h (Log2FC)		miRNA ID	6h (Log2FC)	mRNA ID	6h (Log2FC)
miR-598-3p	0.715	SLC25A40	-1.291		miR-487b-5p	2.339	NABP1	-0.393		miR-376c-3p	0.398	ARID4A	-0.594		miR-598-3p	0.304	PAX3	-0.021		miR-487b-5p	1.24	NABP1	-1.103		miR-487b-5p	0.602	NABP1	-0.393		miR-598-3p	0.296	SLC25A40	-1.477		miR-376c-3p	0.327	ARID4A	-0.936		miR-487b-5p	0.483	NABP1	-0.546		miR-138-1-3p	1.335	Xlr5b (includes others)	-0.594
		PAX3	-1.334		miR-29b-2-5p	0.903	Gm14419 (includes others)	-0.073		miR-26a-5p	0.246	PFKFB3	-0.008		miR-326-3p	0.266	Gm14419 (includes others)	-0.333		miR-598-3p	0.92	SLC25A40	-0.907		miR-877-3p	0.54	FNDC7	0.291		miR-339-3p	0.028	PFKFB3	-2.868		miR-26a-5p	0.252	SLC9A2	-2.663		miR-598-3p	0.433	PAX3	-0.988				Gm14419 (includes others)	-1.061
miR-877-3p	0.656	MAP3K6	-0.164				CCR4	-1.124				SLC9A2	-1.172		miR-877-3p	0.188	MAP3K6	-0.247				PAX3	-1.287				Klra4 (includes others)	-0.068		miR-181c-5p	0.021	ZNF616	-0.319		miR-877-3p	0.196	MAP3K6	-0.466				SLC25A40	-1.198		miR-376c-3p	1.025	NLRP2	-0.437
		IL4R	-0.53				ZNF616	-1.234		let-7d-5p	0.162	CCR7	-0.253				Gm14419 (includes others)	-0.333		miR-29b-2-5p	0.786	Gm14419 (includes others)	-0.548				DKK2	-1.665				C2orf69	-1.18				C2CD2	-1.099		miR-326-3p	0.415	WDR76	-0.561				NUF2	-0.657
		Klra4 (includes others)	-0.63		miR-877-3p	0.861	Klra4 (includes others)	-0.068		miR-181c-5p	0.142	Gm14419 (includes others)	-0.08		miR-138-1-3p	0.135	Gm14419 (includes others)	-0.333				ZNF616	-1.521		miR-598-3p	0.478	SLC25A40	-0.147		miR-136-3p	0.003	C1orf74	-0.087		miR-744-3p	0.157	CAAP1	-0.181				Slc25a48	-0.911				ARID4A	-1.248
		DKK2	-1.084				Gm14419 (includes others)	-0.073		miR-598-3p	0.12	SLC25A40	-0.744				Xlr5b (includes others)	-0.579				CCR4	-2.142				PAX3	-0.235		miR-324-5p	-0.037	Gm14419 (includes others)	1.164		let-7d-3p	0.097	CASD1	-0.036		miR-877-3p	0.38	IL4R	-0.02		miR-328-3p	0.771	PGM5	-1.42
		COMP	-1.693				DKK2	-1.665		miR-505-3p	0.095	SIAH1	-0.144		miR-328-3p	0.116	Pmaip1	-1.208		miR-877-3p	0.624	C2CD2	-0.046		miR-326-3p	0.426	Slc25a48	1.331				HOXA11	0.466		miR-324-5p	0.078	CCDC85A	-0.398				FNDC7	-0.211		miR-136-5p	0.742	Gm14419 (includes others)	-1.061
miR-326-3p	0.576	WDR76	-0.969		miR-598-3p	0.834	SLC25A40	-0.147		miR-136-5p	0.084	Gm14419 (includes others)	-0.08				OMP	-4.281				DKK2	-0.279				NHLH1	0.34		miR-376c-3p	-0.092	NUF2	1.689				MEOX1	-0.748				C2CD2	-0.238				Gvin1 (includes others)	-1.64
		Slc25a48	-1.26				PAX3	-0.235				Gvin1 (includes others)	-0.358		let-7d-5p	-0.037	SSH1	2.81				MAP3K6	-0.438				WDR76	0.26				NLRP2	1.301		miR-326-3p	0.061	NHLH1	-0.327				MAP3K6	-0.558				C1orf74	-0.448
miR-324-5p	0.527	HOXA11	-1.225		miR-326-3p	0.65	Gm14419 (includes others)	-0.073		miR-324-5p	0.033	Gm14419 (includes others)	-0.08				CCR7	2.045				Gm14419 (includes others)	-0.548		miR-505-3p	0.341	NDNF	-0.326				ARID4A	0.593		miR-652-3p	0.055	SPSB1	-0.79				Klra4 (includes others)	-0.582		miR-744-3p	0.617	STX3	-0.738
miR-136-3p	0.347	C1orf74	-1.719		miR-505-3p	0.606	SIAH1	-0.28		miR-744-3p	-0.137	DNAJC22	1.835				STX3	0.764				Klra4 (includes others)	-0.877		miR-328-3p	0.33	PGM5	-0.113		miR-326-3p	-0.095	Gm14419 (includes others)	1.164		miR-136-5p	0.048	Gvin1 (includes others)	-0.006				DKK2	-1.198				Gm14419 (includes others)	-1.061
miR-29b-2-5p	0.32	ZNF616	-0.498				NDNF	-0.326				STX3	0.541				SLC35D2	0.73				FNDC7	-1.11				OMP	-0.705				WDR76	0.469		let-7d-5p	-0.035	SSH1	2.701		miR-136-3p	0.299	C1orf74	-0.36				DNAJC22	-1.213
		CCR4	-2.246		miR-324-5p	0.473	Gm14419 (includes others)	-0.073				CAAP1	0.235		miR-744-3p	-0.04	DNAJC22	1.342				COMP	-1.165				RNF151	-1.512				Slc25a48	0.011				CCR7	2.441		miR-328-3p	0.263	PGM5	-0.174				CAAP1	-1.545
miR-136-5p	0.289	Gvin1 (includes others)	-0.38				HOXA11	-0.753		miR-326-3p	-0.176	WDR76	1.127				STX3	0.764				IL4R	-1.334		miR-29b-2-5p	0.328	CCR4	-1.124		miR-26a-5p	-0.111	NABP1	1.936				SLC35D2	1.95				RNF151	-1.853		miR-130b-5p	0.575	RGS7BP	-0.106
miR-130b-5p	0.28	EMX2	-0.291				CD83	-1.006				Slc25a48	0.171				MAFF	0.412		miR-505-3p	0.557	SYNJ2	-0.327		miR-324-5p	0.31	HOXA11	-0.753				UBE2G1	0.384				STX3	1.046		miR-138-1-3p	0.178	Xlr5b (includes others)	-0.309				Gm14419 (includes others)	-1.061
		DKK2	-1.084				CCDC85A	-1.911		miR-29b-2-5p	-0.281	CCR4	0.39				CAAP1	0.069		miR-328-3p	0.45	PGM5	-0.644				CD83	-1.006		miR-136-5p	-0.145	Gm14419 (includes others)	1.164		miR-505-3p	-0.048	SYNJ2	1.216		miR-324-5p	0.151	HOXA11	-0.91				EMX2	-2.152
		RGS7BP	-1.107				MEOX1	-2.754				ZNF616	0.028		miR-136-3p	-0.122	C1orf74	2.527				OMP	-1.203				CCDC85A	-1.911		miR-29b-2-5p	-0.184	Gm14419 (includes others)	1.164				NDNF	0.807		miR-181c-5p	0.143	HOXA11	-0.91				DKK2	-4.396
miR-328-3p	0.208	OMP	-0.146		miR-328-3p	0.327	PGM5	-0.113		miR-339-3p	-0.35	ERFE	0.843		miR-26a-5p	-0.128	PFKFB3	0.041				RNF151	-2.802				MEOX1	-2.754				CCR4	0.335		miR-339-3p	-0.079	ERFE	1.232		miR-744-3p	0.14	CAAP1	-0.159		miR-487b-5p	0.472	NABP1	-1.999
		PGM5	-1.977				OMP	-0.705		miR-130b-5p	-0.402	RGS7BP	0.471		miR-376c-3p	-0.148	ARID4A	0.765		miR-326-3p	0.397	Gm14419 (includes others)	-0.548		miR-744-3p	0.299	STX3	0.067		miR-130b-5p	-0.225	Gm14419 (includes others)	1.164				CLCF1	1.055				STX3	-0.389		miR-598-3p	0.297	SLC25A40	-0.311
		RNF151	-2.368				RNF151	-1.512		miR-328-3p	-0.471	RNF151	1.614		miR-652-3p	-0.167	WDR76	0.69				Slc25a48	-1.3				DNAJC22	-0.536		let-7d-5p	-0.232	CCR7	1.399				PFKFB3	0.259				DNAJC22	-1.204				PAX3	-0.894
miR-505-3p	0.167	SYNJ2	-0.63		miR-136-5p	0.148	Gm14419 (includes others)	-0.073				OMP	0.065		miR-505-3p	-0.226	SYNJ2	0.963				WDR76	-1.583				CAAP1	-1.571				FAS	0.9		miR-328-3p	-0.15	RNF151	1.846		miR-130b-5p	0.082	RGS7BP	-0.588		miR-877-3p	0.258	FNDC7	-0.239
miR-744-3p	0.165	STX3	-0.815				Gvin1 (includes others)	-0.602		let-7d-3p	-0.55	EREG	1.086		miR-324-5p	-0.236	CD83	1.381		miR-130b-5p	0.361	DKK2	-0.279		miR-376c-3p	0.288	NLRP2	0.367				SLC35D2	0.424				PGM5	0.439				DKK2	-1.198				C2CD2	-0.614
		DNAJC22	-1.118		let-7d-3p	0.044	CASD1	-0.174		miR-877-3p	-0.555	Klra4 (includes others)	1.376				CCDC85A	1.003				Gm14419 (includes others)	-0.548				NUF2	-0.614				STX3	0.366		miR-181c-5p	-0.163	HOXA11	1.379		miR-29b-2-5p	0.063	CCR4	-2.345				Klra4 (includes others)	-0.815
miR-376c-3p	0.002	ARID4A	-0.448				EREG	-0.473				C2CD2	0.945				HOXA11	0.559		miR-138-1-3p	0.356	Gm14419 (includes others)	-0.548				ARID4A	-0.762		miR-138-1-3p	-0.253	Gm14419 (includes others)	1.164				Gm14419 (includes others)	0.371		miR-376c-3p	0.015	NUF2	-0.245				Gm14419 (includes others)	-1.061
		NUF2	-1.03		miR-138-1-3p	0.038	Gm14419 (includes others)	-0.073				COMP	0.551		miR-181c-5p	-0.3	C2orf69	1.312				Xlr5b (includes others)	-0.57		miR-130b-5p	0.233	RGS7BP	0.042		miR-877-3p	-0.269	IL4R	2.432				C2orf69	0.21				NLRP2	-1.455				IL4R	-1.286
		NLRP2	-1.699				Xlr5b (includes others)	-0.951				FNDC7	0.373				ZNF616	1.227		miR-324-5p	0.309	Gm14419 (includes others)	-0.548				EMX2	-0.545				C2CD2	1.371		miR-138-1-3p	-0.232	Gm14419 (includes others)	0.371		miR-505-3p	-0.155	SIAH1	1.001				DKK2	-4.396
miR-181c-5p	-0.057	C2orf69	0.487		miR-744-3p	0.019	Gm14419 (includes others)	-0.073				IL4R	0.142				HOXA11	0.559				HOXA11	-1.161				DKK2	-1.665				Gm14419 (includes others)	1.164				CCR4	1.11				NDNF	0.911		let-7d-5p	0.244	SSH1	-0.496
		Gm14419 (includes others)	0.207				DNAJC22	-0.536				MAP3K6	0.12		miR-29b-2-5p	-0.318	ZNF616	1.227		miR-136-3p	0.108	Gvin1 (includes others)	-0.235		miR-181c-5p	0.127	HOXA11	-0.753				Klra4 (includes others)	1.079				Gm14419 (includes others)	0.371		let-7d-3p	-0.293	CASD1	0.132				SLC35D2	-0.576
miR-26a-5p	-0.402	SLC9A2	1.874				CAAP1	-1.571		miR-487b-5p	-0.747	NABP1	2.046				CCR4	0.411				Gm14419 (includes others)	-0.548		miR-136-5p	0.076	Gvin1 (includes others)	-0.602				MAP3K6	0.395		miR-130b-5p	-0.423	DKK2	1.21		let-7d-5p	-0.345	CCR7	0.129				STX3	-0.738
		NABP1	0.629		miR-376c-3p	0.008	NUF2	-0.614		miR-141-3p	-1.05	Magea3 (includes others)	1.209		miR-130b-5p	-0.35	RGS7BP	1.665				C1orf74	-2.579		let-7d-5p	-0.195	FAS	0.665				COMP	0.364				RGS7BP	0.702		miR-182-5p	-0.374	ARL10	0.527		miR-181c-5p	0.233	Gm14419 (includes others)	-1.061
let-7d-3p	-0.404	CASD1	0.109				ARID4A	-0.762				WTAP	0.028				DKK2	1.377		miR-744-3p	0.039	Gm14419 (includes others)	-0.548		miR-26a-5p	-0.275	PFKFB3	0.24		miR-505-3p	-0.284	SIAH1	1.52				EMX2	0.546				ZFP69	0.213				ZNF616	-1.259
miR-96-5p	-1.075	SLC9A2	1.874		miR-339-3p	-0.008	PFKFB3	0.24		miR-182-5p	-1.592	EDNRB	4.191				EMX2	0.704				STX3	-0.699				SLC9A2	-0.607		let-7d-3p	-0.324	EREG	0.405				Gm14419 (includes others)	0.371				SLC9A2	1.722				HOXA11	-1.707
		SLC24A4	1.678		miR-130b-5p	-0.093	RGS7BP	0.042				MYRIP	2.699		miR-182-5p	-5.926	Spink11/Spinkl	1.265				DNAJC22	-1.572		miR-339-3p	-0.588	PFKFB3	0.24		miR-744-3p	-0.324	Gm14419 (includes others)	1.164		miR-487b-5p	-0.914	NABP1	1.042				PFKFB3	0.156		miR-505-3p	0.163	SYNJ2	-0.358
		RUNDC3B	1.548		miR-652-3p	-0.128	WDR76	0.26				Spink11/Spinkl	1.247				ARL10	1.042		let-7d-5p	-0.069	SSH1	0.165		miR-183-5p	-1.749	BTRC	0.897				STX3	0.366		miR-141-3p	-2.036	WTAP	0.074				PFKFB3	0.156				NDNF	-0.373
miR-183-5p	-1.241	CYP2U1	0.517				SPSB1	0.149				ZFP69	0.98				EDNRB	0.822		let-7d-3p	-0.106	CASD1	0.103				CYP2U1	0.383				CAAP1	0.207				KRT7	1.245		miR-96-5p	-1.442	SLC9A2	1.722				SIAH1	-0.449
					let-7d-5p	-0.344	CCR7	0.942				DSCAM	0.804				ZFP69	0.56		miR-181c-5p	-0.427	C2orf69	0.425		miR-182-5p	-2.209	MYRIP	0				DNAJC22	0.006		miR-183-5p	-2.571	CYP2U1	0.541				ARL10	0.527		miR-26a-5p	0.078	UBE2G1	-0.092
							FAS	0.665		miR-200c-3p	-1.729	WAPL	0.225				DSCAM	0.036		miR-376c-3p	-0.454	NUF2	0.033		miR-96-5p	-2.897	RUNDC3B	0.448		miR-328-3p	-0.353	RNF151	1.408				BTRC	0.245				RUNDC3B	0.296				NABP1	-1.999
							STX3	0.067		miR-96-5p	-2.162	MYRIP	2.699		miR-141-3p	-6.154	WTAP	0.047		miR-339-3p	-0.702	PFKFB3	0.817				MYRIP	0				OMP	1.229		miR-182-5p	-2.575	Spink11/Spinkl	1.68				SLC24A4	0.133		let-7d-3p	0.014	CASD1	-0.328
					miR-26a-5p	-0.768	PFKFB3	0.24				SLC24A4	1.762		miR-200c-3p	-6.479	WAPL	0.09		miR-26a-5p	-0.804	SLC9A2	2.198				MRPL48	-0.252				Pmaip1	0.447				ARL10	0.731				MRPL48	0.021				EREG	-2.735
					miR-183-5p	-2.71	BTRC	0.897				UBE2G1	1.089		miR-183-5p	-6.632	CYP2U1	0.192				UBE2G1	0.923				SLC9A2	-0.607				PGM5	0.445				EDNRB	0.376							miR-96-5p	-0.353	MRPL48	2.903
							CYP2U1	0.383				SPSB1	0.505		miR-96-5p	-6.75	SLC24A4	2.79				PFKFB3	0.817		miR-200c-3p	-4.947	WAPL	-0.045		miR-141-3p	-1.486	Magea3 (includes others)	0.223				ZFP69	0.333									SLC9A2	2.7
					miR-182-5p	-3.092	DSCAM	0.047				UPRT	0.465				ARL10	1.042		miR-183-5p	-3.438	CYP2U1	1.362		miR-141-5p	-4.97	SLC36A4	2.898		miR-182-5p	-1.487	EDNRB	0.77				DSCAM	0.324									RUNDC3B	0.894
							EDNRB	0.044		miR-141-5p	-2.204	SLC36A4	1.658				UPRT	0.583		miR-141-3p	-6.18	WTAP	0.043		miR-141-3p	-5.073	WTAP	-0.015				Spink11/Spinkl	0.614		miR-96-5p	-2.609	MRPL48	1.303							miR-324-5p	-0.406	CD83	2.94
												KRT7	0.817																			ZFP69	0.459				SLC24A4	1.1							miR-339-3p	-1.29	PFKFB3	3.129
																														miR-141-5p	-1.92	SLC36A4	0.577				UPRT	1.056							miR-200c-3p	-2.368	WAPL	0.124
																														miR-96-5p	-2.374	SPSB1	1.809				ARL10	0.731
																																UBE2G1	0.384				RUNDC3B	0.009
																																					UBE2G1	0.006
[truncated: 56 more columns]
